# Supplementary material for: Development of an Artificial Intelligence Diagnostic System Using Linked Color Imaging for Barrett’s Esophagus
Source: J Clin Med. 2024 Mar 29;13(7):1990. doi: 10.3390/jcm13071990 (PMC11012507; doi:10.3390/jcm13071990)
Supplement: Supplementary file 1 [file jcm-13-01990-s001.zip]

Archive with 2 entries (2 files):
- 20240218  AI Barrett LCI -Takeda- Figures S1丂.pptx
- 20240218  TableS1 S2   AI LCI Barrett   takeda .pdf
